# Supplementary material for: OmniCellX: A Versatile and Comprehensive Browser-Based Tool for Single-Cell RNA Sequencing Analysis
Source: Biology (Basel). 2025 Oct 17;14(10):1437. doi: 10.3390/biology14101437 (PMC12562230; doi:10.3390/biology14101437)
Supplement: Supplementary file 1 [file biology-14-01437-s001.zip]

Archive with 1 entries (1 files):
- biology-3867270-supplementary.pdf
